# Supplementary material for: PP-GWAS: Privacy Preserving Multi-Site Genome-wide Association Studies
Source: Nat Commun. 2025 Dec 9;16:11030. doi: 10.1038/s41467-025-66771-z (PMC12695980; doi:10.1038/s41467-025-66771-z)
Supplement: Supplementary file 4 — Source Data [file 41467_2025_66771_MOESM4_ESM.xlsx]

## Sheet: Fig3A_runs
group_label	run_index	duration_string	seconds	hours
1.04	1	1.0h 4.0m 3.972727060317993s	3843.97	1.06777
1.04	2	1.0h 3.0m 27.42335343360901s	3807.42	1.05762
1.04	3	1.0h 2.0m 31.310553073883057s	3751.31	1.04203
1.04	4	1.0h 1.0m 39.91579294204712s	3699.92	1.02775
1.04	5	1.0h 2.0m 55.67575430870056s	3775.68	1.0488
1.47	1	1.0h 24.0m 35.28344941139221s	5075.28	1.4098
1.47	2	1.0h 24.0m 44.76592040061951s	5084.77	1.41243
1.47	3	1.0h 28.0m 22.590707063674927s	5302.59	1.47294
1.47	4	1.0h 33.0m 13.376564741134644s	5593.38	1.55372
1.47	5	1.0h 32.0m 19.441941738128662s	5539.44	1.53873
2.2	1	2.0h 13.0m 21.317651987075806s	8001.32	2.22259
2.2	2	2.0h 14.0m 7.794918537139893s	8047.79	2.2355
2.2	3	2.0h 11.0m 43.47056794166565s	7903.47	2.19541
2.2	4	2.0h 9.0m 16.396711587905884s	7756.4	2.15455
2.2	5	2.0h 12.0m 47.01879835128784s	7967.02	2.21306
2.77	1	2.0h 52.0m 37.82986235618591s	10357.8	2.87717
2.77	2	2.0h 52.0m 9.79040002822876s	10329.8	2.86939
2.77	3	2.0h 52.0m 17.006341457366943s	10337	2.87139
2.77	4	2.0h 45.0m 40.92287302017212s	9940.92	2.76137
2.77	5	2.0h 30.0m 44.266700744628906s	9044.27	2.5123

## Sheet: Fig3B_runs
group_label	run_index	duration_string	seconds	hours
1.04	1	1.0h 3.0m 35.677892437633460s	3815.68	1.05991
1.04	2	1.0h 2.0m 47.527086187912388s	3767.53	1.04654
1.04	3	1.0h 1.0m 53.584229967266737s	3713.58	1.03155
1.04	4	1.0h 2.0m 1.693359182609930s	3721.69	1.0338
1.04	5	1.0h 1.0m 41.517432224576524s	3701.52	1.0282
2.11	1	2.0h 4.0m 32.84861707687378s	7472.85	2.07579
2.11	2	2.0h 3.0m 59.05351257324219s	7439.05	2.0664
2.11	3	2.0h 3.0m 3.2528650760650635s	7383.25	2.0509
2.11	4	2.0h 10.0m 31.022186279296875s	7831.02	2.17528
2.11	5	2.0h 2.0m 19.396724700927734s	7339.4	2.03872
3.37	1	3.0h 16.0m 36.928513526916504s	11796.9	3.27692
3.37	2	3.0h 19.0m 17.924357652664185s	11957.9	3.32165
3.37	3	3.0h 36.0m 31.56410527229309s	12991.6	3.60877
3.37	4	3.0h 22.0m 29.092289209365845s	12149.1	3.37475
3.37	5	3.0h 39.0m 45.6014609336853s	13185.6	3.66267
4.49	1	4.0h 24.0m 15.884361267089844s	15855.9	4.40441
4.49	2	4.0h 39.0m 50.477341413497925s	16790.5	4.66402
4.49	3	4.0h 33.0m 5.393187522888184s	16385.4	4.5515
4.49	4	4.0h 29.0m 2.7295234203338623s	16142.7	4.48409
4.49	5	4.0h 26.0m 7.42985725402832s	15967.4	4.4354

## Sheet: Fig3C_runs
group_label	run_index	duration_string	seconds	hours
group1_1.04	1	1.0h 3.0m 35.677892437633460s	3815.68	1.05991
group1_1.04	2	1.0h 2.0m 47.527086187912388s	3767.53	1.04654
group1_1.04	3	1.0h 1.0m 53.584229967266737s	3713.58	1.03155
group1_1.04	4	1.0h 2.0m 1.693359182609930s	3721.69	1.0338
group1_1.04	5	1.0h 1.0m 41.517432224576524s	3701.52	1.0282
group2_1.04	1	1.0h 1.0m 58.941265809481855s	3718.94	1.03304
group2_1.04	2	1.0h 3.0m 26.905614290218843s	3806.91	1.05747
group2_1.04	3	1.0h 2.0m 39.159055613061277s	3759.16	1.04421
group2_1.04	4	1.0h 2.0m 51.058226445439935s	3771.06	1.04752
group2_1.04	5	1.0h 1.0m 3.935837841798727s	3663.94	1.01776
group3_1.04	1	1.0h 1.0m 30.788916165356426s	3690.79	1.02522
group3_1.04	2	1.0h 3.0m 24.067953230763067s	3804.07	1.05669
group3_1.04	3	1.0h 2.0m 18.098590791458786s	3738.1	1.03836
group3_1.04	4	1.0h 2.0m 11.771476952596169s	3731.77	1.0366
group3_1.04	5	1.0h 2.0m 35.273062859824584s	3755.27	1.04313
group4_1.04	1	1.0h 2.0m 39.722830196453195s	3759.72	1.04437
group4_1.04	2	1.0h 3.0m 19.998027745367668s	3800	1.05556
group4_1.04	3	1.0h 1.0m 31.854828794274646s	3691.85	1.02552
group4_1.04	4	1.0h 3.0m 1.821383001626103s	3781.82	1.05051
group4_1.04	5	1.0h 1.0m 26.602930262279809s	3686.6	1.02406

## Sheet: Fig3D_runs
group_label	run_index	duration_string	seconds	hours
1.04	1	1.0h 4.0m 3.972727060317993s	3843.97	1.06777
1.04	2	1.0h 3.0m 27.42335343360901s	3807.42	1.05762
1.04	3	1.0h 2.0m 31.310553073883057s	3751.31	1.04203
1.04	4	1.0h 1.0m 39.91579294204712s	3699.92	1.02775
1.04	5	1.0h 2.0m 55.67575430870056s	3775.68	1.0488
1.89	1	1.0h 54.0m 48.06192755699158s	6888.06	1.91335
1.89	2	1.0h 50.0m 37.06605291366577s	6637.07	1.84363
1.89	3	1.0h 54.0m 54.73228645324707s	6894.73	1.9152
1.89	4	1.0h 55.0m 56.80305075645447s	6956.8	1.93245
1.89	5	1.0h 54.0m 36.55984020233154s	6876.56	1.91016
2.88	1	2.0h 50.0m 32.875361919403076s	10232.9	2.84247
2.88	2	2.0h 50.0m 34.87959384918213s	10234.9	2.84302
2.88	3	2.0h 57.0m 48.20764207839966s	10668.2	2.96339
2.88	4	2.0h 56.0m 8.969635725021362s	10569	2.93582
2.88	5	2.0h 51.0m 2.8737375736236572s	10262.9	2.8508
3.78	1	3.0h 39.0m 37.164821362159152s	13177.2	3.66032
3.78	2	3.0h 50.0m 13.806573538594735s	13813.8	3.83717
3.78	3	3.0h 54.0m 2.643538242808452s	14042.6	3.90073
3.78	4	3.0h 45.0m 15.466495372720246s	13515.5	3.7543
3.78	5	3.0h 44.0m 50.918571483713791s	13490.9	3.74748

## Sheet: Fig3E
graph_values	duration_string	seconds	hours
1.2	1.0h 12.0m 26.41183567047119s	4346.41	1.20734
2.32	2.0h 19.0m 50.76800036430359s	8390.77	2.33077
5.4	5.0h 24.0m 35.51381039619446s	19475.5	5.40986
8.12	8.0h 7.0m 12.121962364489179s	29232.1	8.12003
9.05	9.0h 3.0m 20.988932132720947s	32601	9.05583
12.48	12.0h 29.0m 25.460448026657104s	44965.5	12.4904
66.8	66.0h 47.0m 59.802353257823589s	240480	66.7999

## Sheet: Fig4A_values
group_reported	run_index	value_GB
377.7	1	377.732
377.7	2	377.704
377.7	3	377.707
377.7	4	377.789
377.7	5	377.711
755.5	1	755.491
755.5	2	755.482
755.5	3	755.498
755.5	4	755.628
755.5	5	755.528
1133.2	1	1132.98
1133.2	2	1133.25
1133.2	3	1133.22
1133.2	4	1133.31
1133.2	5	1133.2
1510.9	1	1511
1510.9	2	1511.01
1510.9	3	1511.15
1510.9	4	1510.77
1510.9	5	1511.07

## Sheet: Fig4B_memory
total_GB	server_GB	client_per_node_GB
168	128	20
200.4	128	18.1
236.9	128	18.15
251.4	128	15.425

## Sheet: Fig4C_runs
group_label	run_index	duration_string	seconds	hours
1.04	1	1.0h 4.0m 3.972727060317993s	3843.97	1.06777
1.04	2	1.0h 3.0m 27.42335343360901s	3807.42	1.05762
1.04	3	1.0h 2.0m 31.310553073883057s	3751.31	1.04203
1.04	4	1.0h 1.0m 39.91579294204712s	3699.92	1.02775
1.04	5	1.0h 2.0m 55.67575430870056s	3775.68	1.0488
1.89	1	1.0h 54.0m 48.06192755699158s	6888.06	1.91335
1.89	2	1.0h 50.0m 37.06605291366577s	6637.07	1.84363
1.89	3	1.0h 54.0m 54.73228645324707s	6894.73	1.9152
1.89	4	1.0h 55.0m 56.80305075645447s	6956.8	1.93245
1.89	5	1.0h 54.0m 36.55984020233154s	6876.56	1.91016
2.95	1	2.0h 55.0m 49.069188547364242s	10549.1	2.9303
2.95	2	2.0h 55.0m 19.813849407105756s	10519.8	2.92217
2.95	3	2.0h 53.0m 55.420052627636807s	10435.4	2.89873
2.95	4	3.0h 1.0m 9.344016289133492s	10869.3	3.01926
2.95	5	2.0h 58.0m 46.352893128761650s	10726.4	2.97954
6.03	1	6.0h 10.0m 51.343518603341600s	22251.3	6.18093
6.03	2	5.0h 56.0m 22.746547784012083s	21382.7	5.93965
6.03	3	5.0h 58.0m 3.440648198068574s	21483.4	5.96762
6.03	4	6.0h 7.0m 53.755181806481211s	22073.8	6.1316
6.03	5	5.0h 55.0m 48.714103608101091	21348.7	5.9302
3.78	1	3.0h 39.0m 37.164821362159152s	13177.2	3.66032
3.78	2	3.0h 50.0m 13.806573538594735s	13813.8	3.83717
3.78	3	3.0h 54.0m 2.643538242808452s	14042.6	3.90073
3.78	4	3.0h 45.0m 15.466495372720246s	13515.5	3.7543
3.78	5	3.0h 44.0m 50.918571483713791s	13490.9	3.74748
12.82	1	13.0h 7.0m 24.236425035253994s	47244.2	13.1234
12.82	2	12.0h 30.0m 0.811795269886062s	45000.8	12.5002
12.82	3	13.0h 2.0m 0.903614226995161s	46920.9	13.0336
12.82	4	12.0h 48.0m 31.787769744807104s	46111.8	12.8088
12.82	5	12.0h 38.0m 2.260395723043551s	45482.3	12.634

## Sheet: README
Field	Value
Overview	This workbook contains numerical source data for figures based on synthetic experiments and non-sensitive benchmarks.
Sensitive Figures	Figure 2, Figure 5, and Figure 6 are based on controlled-access real datasets (dbGaP: phs000346.v2.p2 and phs001039.v1.p1).
Figure 7	Original intermediate files are no longer available. The figure can be regenerated using the public notebook in the code repository; see instructions therein. This sheet records that status.
Policy Note	This structure follows Nature Communications' Source Data guidance: each plotted point originates from the values provided here or reproducible scripts; restricted items are explicitly justified.
Contact	For access/reproduction details, contact the corresponding authors listed in the manuscript.
